# Supplementary material for: Are the unken reflex and the aposematic colouration of Red-Bellied Toads efficient against bird predation?
Source: PLoS One. 2018 Mar 29;13(3):e0193551. doi: 10.1371/journal.pone.0193551 (PMC5875753; doi:10.1371/journal.pone.0193551)
Supplement: S1 Table — Table containing original data used for the analysis of the bird attacks on the clay models placed in the forest. In the Bird Attack column: 0 = not attacked and 1 = attacked. In Missing Model column: 0 = not missing and 1 = missing. Model column: number of models; Background column: type of background where the model was placed (white or leaf litter); Transect column: number of the transect where the model was placed; Block column: number of the block where the model was placed; Category column: model type category (normal, red unken or green unken). (XLSX) [file pone.0193551.s001.xlsx]

## Sheet: S1_Table
Model	Bird Attack	Background	Transect	Block	Category	Missing Model
1	0	white	1	1	normal	0
2	0	white	1	1	red unken	0
3	0	white	1	1	green unken	0
4	0	leaf litter	1	2	red unken	0
5	0	leaf litter	1	2	normal	0
6	0	leaf litter	1	2	green unken	0
7	0	white	1	3	normal	0
8	0	white	1	3	green unken	0
9	0	white	1	3	red unken	0
10	0	leaf litter	1	4	green unken	0
11	0	leaf litter	1	4	normal	0
12	0	leaf litter	1	4	red unken	0
13	0	white	1	5	green unken	0
14	0	white	1	5	normal	0
15	0	white	1	5	red unken	0
16	0	leaf litter	1	6	red unken	0
17	0	leaf litter	1	6	green unken	0
18	0	leaf litter	1	6	normal	0
19	0	white	1	7	normal	0
20	0	white	1	7	red unken	0
21	0	white	1	7	green unken	0
22	0	leaf litter	1	8	green unken	0
23	0	leaf litter	1	8	normal	0
24	0	leaf litter	1	8	red unken	0
25	0	white	1	9	red unken	0
26	0	white	1	9	green unken	0
27	0	white	1	9	normal	0
28	0	leaf litter	1	10	red unken	0
29	0	leaf litter	1	10	green unken	0
30	0	leaf litter	1	10	normal	0
31	0	white	1	11	normal	0
32	0	white	1	11	red unken	0
33	0	white	1	11	green unken	0
34	1	leaf litter	1	12	red unken	0
35	0	leaf litter	1	12	normal	0
36	0	leaf litter	1	12	green unken	0
37	0	white	1	13	green unken	0
38	1	white	1	13	red unken	0
39	0	white	1	13	normal	0
40	0	leaf litter	1	14	normal	0
41	0	leaf litter	1	14	green unken	0
42	0	leaf litter	1	14	red unken	0
43	0	white	1	15	normal	0
44	0	white	1	15	green unken	0
45	0	white	1	15	red unken	0
46	0	leaf litter	2	16	red unken	0
47	0	leaf litter	2	16	green unken	0
48	0	leaf litter	2	16	normal	0
49	0	white	2	17	normal	0
50	0	white	2	17	red unken	0
51	0	white	2	17	green unken	0
52	0	leaf litter	2	18	red unken	0
53	0	leaf litter	2	18	normal	0
54	0	leaf litter	2	18	green unken	0
55	0	white	2	19	normal	0
56	0	white	2	19	green unken	0
57	0	white	2	19	red unken	0
58	0	leaf litter	2	20	red unken	0
59	0	leaf litter	2	20	normal	0
60	0	leaf litter	2	20	green unken	0
61	0	white	2	21	normal	0
62	0	white	2	21	red unken	0
63	0	white	2	21	green unken	0
64	0	leaf litter	2	22	green unken	0
65	0	leaf litter	2	22	normal	0
66	0	leaf litter	2	22	red unken	0
67	0	white	2	23	normal	0
68	0	white	2	23	red unken	0
69	0	white	2	23	green unken	0
70	0	leaf litter	2	24	red unken	0
71	0	leaf litter	2	24	green unken	0
72	0	leaf litter	2	24	normal	0
73	0	white	2	25	red unken	0
74	0	white	2	25	green unken	0
75	0	white	2	25	normal	0
76	0	leaf litter	2	26	green unken	0
77	0	leaf litter	2	26	red unken	0
78	0	leaf litter	2	26	normal	0
79	0	white	2	27	red unken	0
80	0	white	2	27	green unken	0
81	0	white	2	27	normal	1
82	0	leaf litter	2	28	green unken	0
83	0	leaf litter	2	28	normal	0
84	0	leaf litter	2	28	red unken	0
85	0	white	2	29	green unken	0
86	0	white	2	29	red unken	0
87	0	white	2	29	normal	1
88	0	leaf litter	2	30	normal	0
89	1	leaf litter	2	30	red unken	0
90	0	leaf litter	2	30	green unken	1
91	0	white	3	31	normal	0
92	0	white	3	31	red unken	0
93	0	white	3	31	green unken	0
94	0	leaf litter	3	32	normal	0
95	0	leaf litter	3	32	green unken	0
96	0	leaf litter	3	32	red unken	0
97	0	white	3	33	red unken	0
98	0	white	3	33	normal	0
99	0	white	3	33	green unken	0
100	0	leaf litter	3	34	normal	0
101	0	leaf litter	3	34	green unken	0
102	0	leaf litter	3	34	red unken	0
103	0	white	3	35	normal	0
104	0	white	3	35	red unken	0
105	0	white	3	35	green unken	0
106	0	leaf litter	3	36	normal	0
107	0	leaf litter	3	36	green unken	0
108	0	leaf litter	3	36	red unken	0
109	0	white	3	37	green unken	0
110	0	white	3	37	red unken	0
111	0	white	3	37	normal	0
112	0	leaf litter	3	38	normal	0
113	1	leaf litter	3	38	red unken	0
114	0	leaf litter	3	38	green unken	0
115	0	white	3	39	red unken	0
116	0	white	3	39	green unken	0
117	0	white	3	39	normal	0
118	0	leaf litter	3	40	red unken	0
119	0	leaf litter	3	40	normal	0
120	0	leaf litter	3	40	green unken	0
121	0	white	3	41	normal	0
122	1	white	3	41	red unken	0
123	0	white	3	41	green unken	0
124	1	leaf litter	3	42	normal	0
125	0	leaf litter	3	42	green unken	0
126	0	leaf litter	3	42	red unken	0
127	0	white	3	43	normal	0
128	0	white	3	43	red unken	0
129	0	white	3	43	green unken	0
130	0	leaf litter	3	310	green unken	0
131	0	leaf litter	3	310	red unken	0
132	0	leaf litter	3	310	normal	0
133	0	white	3	45	normal	0
134	0	white	3	45	green unken	0
135	0	white	3	45	red unken	0
136	0	leaf litter	4	46	red unken	0
137	0	leaf litter	4	46	normal	0
138	0	leaf litter	4	46	green unken	0
139	0	white	4	47	red unken	0
140	0	white	4	47	normal	0
141	0	white	4	47	green unken	0
142	0	leaf litter	4	48	red unken	0
143	0	leaf litter	4	48	green unken	0
144	0	leaf litter	4	48	normal	0
145	1	white	4	49	normal	0
146	0	white	4	49	green unken	0
147	0	white	4	49	red unken	0
148	0	leaf litter	4	50	red unken	0
149	0	leaf litter	4	50	normal	0
150	0	leaf litter	4	50	green unken	0
151	0	white	4	51	green unken	0
152	0	white	4	51	red unken	0
153	0	white	4	51	normal	0
154	0	leaf litter	4	52	green unken	0
155	0	leaf litter	4	52	red unken	0
156	0	leaf litter	4	52	normal	0
157	0	white	4	53	normal	0
158	0	white	4	53	red unken	0
159	0	white	4	53	green unken	0
160	0	leaf litter	4	54	red unken	0
161	0	leaf litter	4	54	green unken	0
162	0	leaf litter	4	54	normal	0
163	0	white	4	55	normal	0
164	0	white	4	55	red unken	0
165	0	white	4	55	green unken	0
166	0	leaf litter	4	56	normal	0
167	0	leaf litter	4	56	red unken	0
168	0	leaf litter	4	56	green unken	0
169	0	white	4	57	normal	0
170	0	white	4	57	red unken	0
171	0	white	4	57	green unken	0
172	0	leaf litter	4	58	normal	0
173	0	leaf litter	4	58	red unken	0
174	0	leaf litter	4	58	green unken	0
175	0	white	4	59	red unken	0
176	0	white	4	59	green unken	0
177	0	white	4	59	normal	0
178	0	leaf litter	4	60	normal	0
179	0	leaf litter	4	60	red unken	0
180	0	leaf litter	4	60	green unken	0
181	0	white	5	61	normal	0
182	0	white	5	61	green unken	0
183	0	white	5	61	red unken	0
184	1	leaf litter	5	62	normal	0
185	0	leaf litter	5	62	green unken	0
186	0	leaf litter	5	62	red unken	0
187	0	white	5	63	green unken	0
188	0	white	5	63	normal	0
189	0	white	5	63	red unken	0
190	0	leaf litter	5	64	normal	0
191	1	leaf litter	5	64	red unken	0
192	0	leaf litter	5	64	green unken	0
193	0	white	5	65	normal	0
194	0	white	5	65	green unken	0
195	0	white	5	65	red unken	0
196	0	leaf litter	5	66	red unken	0
197	0	leaf litter	5	66	normal	0
198	0	leaf litter	5	66	green unken	0
199	0	white	5	67	red unken	0
200	0	white	5	67	normal	0
201	0	white	5	67	green unken	0
202	0	leaf litter	5	68	normal	0
203	0	leaf litter	5	68	green unken	0
204	0	leaf litter	5	68	red unken	0
205	0	white	5	69	normal	0
206	0	white	5	69	green unken	0
207	0	white	5	69	red unken	0
208	0	leaf litter	5	70	normal	0
209	0	leaf litter	5	70	red unken	0
210	0	leaf litter	5	70	green unken	0
211	0	white	5	71	normal	0
212	0	white	5	71	red unken	0
213	0	white	5	71	green unken	0
214	0	leaf litter	5	72	normal	0
215	0	leaf litter	5	72	red unken	0
216	0	leaf litter	5	72	green unken	0
217	0	white	5	73	red unken	0
218	0	white	5	73	green unken	0
219	0	white	5	73	normal	0
220	0	leaf litter	5	74	green unken	0
221	0	leaf litter	5	74	red unken	0
222	1	leaf litter	5	74	normal	0
223	0	white	5	75	red unken	0
224	1	white	5	75	green unken	0
225	0	white	5	75	normal	0
226	0	leaf litter	6	76	red unken	0
227	0	leaf litter	6	76	green unken	0
228	0	leaf litter	6	76	normal	0
229	0	white	6	77	normal	0
230	0	white	6	77	red unken	0
231	0	white	6	77	green unken	0
232	0	leaf litter	6	78	green unken	0
233	0	leaf litter	6	78	normal	0
234	0	leaf litter	6	78	red unken	0
235	0	white	6	79	red unken	0
236	0	white	6	79	green unken	0
237	0	white	6	79	normal	0
238	0	leaf litter	6	80	normal	0
239	0	leaf litter	6	80	red unken	0
240	0	leaf litter	6	80	green unken	0
241	0	white	6	81	red unken	0
242	0	white	6	81	green unken	0
243	0	white	6	81	normal	0
244	0	leaf litter	6	82	normal	0
245	0	leaf litter	6	82	green unken	0
246	0	leaf litter	6	82	red unken	0
247	0	white	6	83	red unken	0
248	0	white	6	83	green unken	0
249	0	white	6	83	normal	0
250	1	leaf litter	6	84	normal	0
251	0	leaf litter	6	84	red unken	0
252	0	leaf litter	6	84	green unken	0
253	0	white	6	85	green unken	0
254	0	white	6	85	normal	0
255	0	white	6	85	red unken	0
256	0	leaf litter	6	86	green unken	0
257	0	leaf litter	6	86	red unken	0
258	1	leaf litter	6	86	normal	0
259	0	white	6	87	normal	0
260	0	white	6	87	green unken	0
261	0	white	6	87	red unken	0
262	0	leaf litter	6	88	green unken	0
263	0	leaf litter	6	88	red unken	0
264	0	leaf litter	6	88	normal	0
265	0	white	6	89	normal	0
266	0	white	6	89	red unken	0
267	0	white	6	89	green unken	0
268	0	leaf litter	6	90	normal	0
269	0	leaf litter	6	90	green unken	0
270	0	leaf litter	6	90	red unken	0
271	1	white	7	91	green unken	0
272	0	white	7	91	red unken	0
273	0	white	7	91	normal	0
274	0	leaf litter	7	92	red unken	0
275	0	leaf litter	7	92	green unken	0
276	0	leaf litter	7	92	normal	0
277	0	white	7	93	green unken	0
278	0	white	7	93	normal	0
279	0	white	7	93	red unken	0
280	1	leaf litter	7	94	green unken	0
281	0	leaf litter	7	94	normal	0
282	0	leaf litter	7	94	red unken	0
283	0	white	7	95	normal	0
284	0	white	7	95	red unken	0
285	1	white	7	95	green unken	0
286	0	leaf litter	7	96	green unken	0
287	0	leaf litter	7	96	red unken	0
288	0	leaf litter	7	96	normal	0
289	0	white	7	97	red unken	0
290	0	white	7	97	green unken	0
291	0	white	7	97	normal	0
292	0	leaf litter	7	98	red unken	0
293	0	leaf litter	7	98	green unken	0
294	0	leaf litter	7	98	normal	0
295	0	white	7	99	red unken	0
296	1	white	7	99	normal	0
297	0	white	7	99	green unken	0
298	0	leaf litter	7	100	green unken	0
299	0	leaf litter	7	100	red unken	0
300	0	leaf litter	7	100	normal	0
301	0	white	7	101	red unken	0
302	0	white	7	101	green unken	0
303	0	white	7	101	normal	0
304	0	leaf litter	7	102	red unken	0
305	0	leaf litter	7	102	green unken	0
306	0	leaf litter	7	102	normal	0
307	0	white	7	103	red unken	0
308	0	white	7	103	normal	0
309	0	white	7	103	green unken	0
310	0	leaf litter	7	104	normal	0
311	0	leaf litter	7	104	red unken	0
312	0	leaf litter	7	104	green unken	0
313	0	white	7	105	normal	0
314	0	white	7	105	green unken	0
315	0	white	7	105	red unken	0
316	0	leaf litter	8	106	normal	0
317	0	leaf litter	8	106	green unken	0
318	1	leaf litter	8	106	red unken	0
319	0	white	8	107	green unken	0
320	0	white	8	107	normal	0
321	0	white	8	107	red unken	0
322	0	leaf litter	8	108	red unken	0
323	0	leaf litter	8	108	green unken	0
324	0	leaf litter	8	108	normal	0
325	0	white	8	109	normal	0
326	0	white	8	109	red unken	0
327	0	white	8	109	green unken	0
328	0	leaf litter	8	110	red unken	0
329	0	leaf litter	8	110	normal	0
330	0	leaf litter	8	110	green unken	0
331	0	white	8	111	green unken	0
332	0	white	8	111	normal	0
333	0	white	8	111	red unken	0
334	0	leaf litter	8	112	green unken	0
335	0	leaf litter	8	112	normal	0
336	0	leaf litter	8	112	red unken	0
337	0	white	8	113	green unken	0
338	0	white	8	113	normal	0
339	0	white	8	113	red unken	0
340	0	leaf litter	8	114	normal	0
341	0	leaf litter	8	114	green unken	0
342	0	leaf litter	8	114	red unken	0
343	0	white	8	115	normal	0
344	0	white	8	115	red unken	0
345	0	white	8	115	green unken	0
346	0	leaf litter	8	116	green unken	0
347	0	leaf litter	8	116	normal	0
348	0	leaf litter	8	116	red unken	0
349	0	white	8	117	red unken	0
350	0	white	8	117	normal	0
351	0	white	8	117	green unken	0
352	0	leaf litter	8	118	red unken	0
353	0	leaf litter	8	118	normal	0
354	0	leaf litter	8	118	green unken	0
355	0	white	8	119	red unken	0
356	0	white	8	119	normal	0
357	0	white	8	119	green unken	0
358	0	leaf litter	8	120	red unken	0
359	0	leaf litter	8	120	green unken	1
360	0	leaf litter	8	120	normal	0
361	0	white	9	121	normal	0
362	0	white	9	121	red unken	0
363	0	white	9	121	green unken	0
364	0	leaf litter	9	122	green unken	0
365	0	leaf litter	9	122	normal	0
366	0	leaf litter	9	122	red unken	0
367	0	white	9	123	green unken	0
368	0	white	9	123	normal	0
369	0	white	9	123	red unken	0
370	0	leaf litter	9	124	normal	0
371	0	leaf litter	9	124	red unken	0
372	0	leaf litter	9	124	green unken	0
373	0	white	9	125	green unken	0
374	0	white	9	125	normal	0
375	0	white	9	125	red unken	0
376	0	leaf litter	9	126	green unken	0
377	0	leaf litter	9	126	normal	0
378	1	leaf litter	9	126	red unken	0
379	0	white	9	127	normal	0
380	0	white	9	127	red unken	0
381	0	white	9	127	green unken	0
382	0	leaf litter	9	128	green unken	0
383	0	leaf litter	9	128	normal	0
384	0	leaf litter	9	128	red unken	0
385	0	white	9	129	green unken	0
386	0	white	9	129	normal	0
387	0	white	9	129	red unken	0
388	0	leaf litter	9	130	normal	0
389	0	leaf litter	9	130	red unken	0
390	0	leaf litter	9	130	green unken	0
391	0	white	9	131	normal	0
392	0	white	9	131	green unken	0
393	0	white	9	131	red unken	0
394	0	leaf litter	9	132	normal	0
395	0	leaf litter	9	132	red unken	0
396	0	leaf litter	9	132	green unken	0
397	0	white	9	133	normal	0
398	0	white	9	133	red unken	0
399	0	white	9	133	green unken	0
400	0	leaf litter	9	134	normal	0
401	0	leaf litter	9	134	red unken	0
402	0	leaf litter	9	134	green unken	0
403	0	white	9	135	green unken	0
404	0	white	9	135	normal	0
405	0	white	9	135	red unken	0
406	0	leaf litter	10	136	red unken	0
407	1	leaf litter	10	136	normal	0
408	1	leaf litter	10	136	green unken	0
409	1	white	10	137	green unken	0
410	1	white	10	137	normal	0
411	1	white	10	137	red unken	0
412	0	leaf litter	10	138	green unken	0
413	0	leaf litter	10	138	normal	0
414	1	leaf litter	10	138	red unken	0
415	1	white	10	139	green unken	0
416	1	white	10	139	normal	0
417	0	white	10	139	red unken	0
418	0	leaf litter	10	140	red unken	0
419	0	leaf litter	10	140	normal	0
420	0	leaf litter	10	140	green unken	0
421	0	white	10	141	normal	0
422	0	white	10	141	green unken	0
423	0	white	10	141	red unken	0
424	0	leaf litter	10	142	red unken	0
425	0	leaf litter	10	142	normal	0
426	0	leaf litter	10	142	green unken	0
427	0	white	10	143	green unken	0
428	0	white	10	143	red unken	0
429	0	white	10	143	normal	0
430	0	leaf litter	10	144	red unken	0
431	0	leaf litter	10	144	green unken	0
432	1	leaf litter	10	144	normal	0
433	0	white	10	145	red unken	0
434	0	white	10	145	normal	0
435	0	white	10	145	green unken	0
436	0	leaf litter	10	146	normal	0
437	0	leaf litter	10	146	green unken	0
438	0	leaf litter	10	146	red unken	0
439	0	white	10	147	green unken	0
440	0	white	10	147	red unken	0
441	0	white	10	147	normal	0
442	0	leaf litter	10	148	red unken	0
443	0	leaf litter	10	148	green unken	0
444	0	leaf litter	10	148	normal	0
445	0	white	10	149	green unken	0
446	0	white	10	149	red unken	0
447	1	white	10	149	normal	0
448	0	leaf litter	10	150	normal	0
449	0	leaf litter	10	150	red unken	0
450	0	leaf litter	10	150	green unken	0
451	0	white	11	151	red unken	0
452	0	white	11	151	normal	0
453	0	white	11	151	green unken	0
454	0	leaf litter	11	152	red unken	0
455	0	leaf litter	11	152	green unken	0
456	0	leaf litter	11	152	normal	0
457	0	white	11	153	red unken	0
458	0	white	11	153	normal	0
459	0	white	11	153	green unken	0
460	0	leaf litter	11	154	green unken	0
461	0	leaf litter	11	154	red unken	0
462	0	leaf litter	11	154	normal	0
463	0	white	11	155	red unken	0
464	0	white	11	155	green unken	0
465	0	white	11	155	normal	0
466	0	leaf litter	11	156	green unken	0
467	0	leaf litter	11	156	normal	0
468	1	leaf litter	11	156	red unken	0
469	0	white	11	157	normal	0
470	0	white	11	157	red unken	0
471	0	white	11	157	green unken	0
472	1	leaf litter	11	158	normal	0
473	0	leaf litter	11	158	green unken	0
474	0	leaf litter	11	158	red unken	0
475	0	white	11	159	red unken	0
476	0	white	11	159	normal	0
477	0	white	11	159	green unken	0
478	0	leaf litter	11	160	red unken	0
479	1	leaf litter	11	160	normal	0
480	0	leaf litter	11	160	green unken	0
481	0	white	11	161	normal	0
482	0	white	11	161	red unken	0
483	0	white	11	161	green unken	0
484	0	leaf litter	11	162	red unken	0
485	0	leaf litter	11	162	green unken	1
486	0	leaf litter	11	162	normal	1
487	0	white	11	163	red unken	0
488	0	white	11	163	green unken	0
489	0	white	11	163	normal	0
490	0	leaf litter	11	164	normal	0
491	0	leaf litter	11	164	red unken	0
492	0	leaf litter	11	164	green unken	0
493	0	white	11	165	normal	0
494	0	white	11	165	red unken	0
495	0	white	11	165	green unken	0
496	0	leaf litter	12	166	red unken	0
497	0	leaf litter	12	166	green unken	0
498	0	leaf litter	12	166	normal	0
499	0	white	12	167	normal	0
500	0	white	12	167	red unken	0
501	0	white	12	167	green unken	0
502	0	leaf litter	12	168	red unken	0
503	0	leaf litter	12	168	normal	0
504	0	leaf litter	12	168	green unken	0
505	0	white	12	169	red unken	0
506	0	white	12	169	green unken	0
507	1	white	12	169	normal	0
508	0	leaf litter	12	170	green unken	0
509	0	leaf litter	12	170	red unken	0
510	0	leaf litter	12	170	normal	0
511	0	white	12	171	green unken	0
512	0	white	12	171	red unken	0
513	0	white	12	171	normal	0
514	0	leaf litter	12	172	red unken	0
515	0	leaf litter	12	172	green unken	0
516	0	leaf litter	12	172	normal	0
517	0	white	12	173	green unken	0
518	0	white	12	173	normal	0
519	0	white	12	173	red unken	0
520	0	leaf litter	12	174	red unken	0
521	0	leaf litter	12	174	normal	0
522	0	leaf litter	12	174	green unken	0
523	0	white	12	175	normal	0
524	0	white	12	175	green unken	0
525	0	white	12	175	red unken	0
526	0	leaf litter	12	176	normal	0
527	0	leaf litter	12	176	red unken	0
528	0	leaf litter	12	176	green unken	0
529	0	white	12	177	normal	0
530	0	white	12	177	green unken	0
531	0	white	12	177	red unken	0
532	1	leaf litter	12	178	normal	0
533	1	leaf litter	12	178	green unken	0
534	1	leaf litter	12	178	red unken	0
535	0	white	12	179	normal	0
536	0	white	12	179	green unken	0
537	0	white	12	179	red unken	0
538	1	leaf litter	12	180	green unken	0
539	1	leaf litter	12	180	normal	0
540	1	leaf litter	12	180	red unken	0
541	0	white	13	181	green unken	0
542	0	white	13	181	red unken	0
543	0	white	13	181	normal	0
544	0	leaf litter	13	182	normal	0
545	0	leaf litter	13	182	red unken	0
546	0	leaf litter	13	182	green unken	0
547	0	white	13	183	green unken	0
548	0	white	13	183	red unken	0
549	0	white	13	183	normal	0
550	0	leaf litter	13	184	normal	0
551	0	leaf litter	13	184	red unken	0
552	0	leaf litter	13	184	green unken	0
553	0	white	13	185	normal	0
554	0	white	13	185	red unken	0
555	0	white	13	185	green unken	0
556	0	leaf litter	13	186	normal	0
557	0	leaf litter	13	186	red unken	0
558	0	leaf litter	13	186	green unken	0
559	0	white	13	187	green unken	0
560	0	white	13	187	normal	0
561	0	white	13	187	red unken	0
562	0	leaf litter	13	188	normal	0
563	0	leaf litter	13	188	green unken	0
564	0	leaf litter	13	188	red unken	0
565	0	white	13	189	green unken	0
566	0	white	13	189	red unken	0
567	0	white	13	189	normal	0
568	0	leaf litter	13	190	red unken	0
569	0	leaf litter	13	190	normal	0
570	0	leaf litter	13	190	green unken	0
571	0	white	13	191	normal	0
572	0	white	13	191	red unken	0
573	0	white	13	191	green unken	0
574	0	leaf litter	13	192	red unken	0
575	0	leaf litter	13	192	normal	0
576	0	leaf litter	13	192	green unken	0
577	0	white	13	193	green unken	0
578	0	white	13	193	normal	0
579	0	white	13	193	red unken	0
580	0	leaf litter	13	194	red unken	0
581	0	leaf litter	13	194	green unken	0
582	0	leaf litter	13	194	normal	0
583	0	white	13	195	red unken	0
584	0	white	13	195	green unken	0
585	0	white	13	195	normal	0
586	0	leaf litter	14	196	normal	0
587	0	leaf litter	14	196	green unken	0
588	0	leaf litter	14	196	red unken	0
589	0	white	14	197	red unken	0
590	0	white	14	197	green unken	0
591	0	white	14	197	normal	0
592	0	leaf litter	14	198	red unken	0
593	0	leaf litter	14	198	normal	0
594	0	leaf litter	14	198	green unken	0
595	0	white	14	199	normal	0
596	0	white	14	199	red unken	0
597	0	white	14	199	green unken	0
598	0	leaf litter	14	200	green unken	0
599	0	leaf litter	14	200	normal	0
600	0	leaf litter	14	200	red unken	0
601	0	white	14	201	green unken	0
602	0	white	14	201	red unken	0
603	0	white	14	201	normal	0
604	0	leaf litter	14	202	green unken	0
605	0	leaf litter	14	202	red unken	0
606	0	leaf litter	14	202	normal	0
607	0	white	14	203	green unken	0
608	0	white	14	203	red unken	0
609	0	white	14	203	normal	0
610	0	leaf litter	14	204	green unken	0
611	0	leaf litter	14	204	red unken	0
612	0	leaf litter	14	204	normal	0
613	0	white	14	205	green unken	0
614	0	white	14	205	red unken	0
615	0	white	14	205	normal	0
616	0	leaf litter	14	206	normal	0
617	0	leaf litter	14	206	green unken	0
618	0	leaf litter	14	206	red unken	0
619	0	white	14	207	normal	0
620	0	white	14	207	green unken	0
621	0	white	14	207	red unken	0
622	0	leaf litter	14	208	green unken	0
623	0	leaf litter	14	208	normal	0
624	0	leaf litter	14	208	red unken	0
625	0	white	14	209	green unken	0
626	0	white	14	209	normal	0
627	0	white	14	209	red unken	0
628	0	leaf litter	14	210	normal	0
629	0	leaf litter	14	210	red unken	0
630	0	leaf litter	14	210	green unken	0
631	0	white	15	211	red unken	0
632	0	white	15	211	green unken	0
633	1	white	15	211	normal	0
634	0	leaf litter	15	212	red unken	0
635	0	leaf litter	15	212	green unken	0
636	0	leaf litter	15	212	normal	0
637	0	white	15	213	green unken	0
638	0	white	15	213	red unken	0
639	0	white	15	213	normal	0
640	0	leaf litter	15	214	normal	0
641	0	leaf litter	15	214	green unken	0
642	0	leaf litter	15	214	red unken	0
643	0	white	15	215	red unken	0
644	0	white	15	215	normal	0
645	0	white	15	215	green unken	0
646	0	leaf litter	15	216	green unken	0
647	1	leaf litter	15	216	red unken	0
648	0	leaf litter	15	216	normal	0
649	0	white	15	217	green unken	0
650	0	white	15	217	red unken	0
651	0	white	15	217	normal	0
652	0	leaf litter	15	218	green unken	0
653	1	leaf litter	15	218	normal	0
654	1	leaf litter	15	218	red unken	0
655	0	white	15	219	red unken	0
656	0	white	15	219	normal	0
657	0	white	15	219	green unken	0
658	0	leaf litter	15	220	red unken	0
659	0	leaf litter	15	220	normal	0
660	0	leaf litter	15	220	green unken	0
661	0	white	15	221	green unken	0
662	0	white	15	221	normal	0
663	0	white	15	221	red unken	0
664	0	leaf litter	15	222	red unken	0
665	0	leaf litter	15	222	normal	0
666	0	leaf litter	15	222	green unken	0
667	0	white	15	223	green unken	0
668	0	white	15	223	normal	0
669	0	white	15	223	red unken	0
670	0	leaf litter	15	224	green unken	0
671	0	leaf litter	15	224	normal	0
672	0	leaf litter	15	224	red unken	0
673	0	white	15	225	red unken	0
674	0	white	15	225	green unken	0
675	0	white	15	225	normal	0
676	0	leaf litter	16	226	normal	0
677	0	leaf litter	16	226	green unken	0
678	0	leaf litter	16	226	red unken	0
679	0	white	16	227	green unken	0
680	0	white	16	227	normal	0
681	1	white	16	227	red unken	0
682	0	leaf litter	16	228	normal	0
683	0	leaf litter	16	228	green unken	0
684	0	leaf litter	16	228	red unken	0
685	0	white	16	229	green unken	0
686	0	white	16	229	normal	0
687	0	white	16	229	red unken	0
688	0	leaf litter	16	230	normal	0
689	0	leaf litter	16	230	green unken	0
690	0	leaf litter	16	230	red unken	0
691	0	white	16	231	normal	0
692	0	white	16	231	red unken	0
693	0	white	16	231	green unken	0
694	0	leaf litter	16	232	red unken	0
695	0	leaf litter	16	232	normal	0
696	0	leaf litter	16	232	green unken	0
697	0	white	16	233	green unken	0
698	0	white	16	233	normal	0
699	0	white	16	233	red unken	0
700	0	leaf litter	16	234	green unken	0
701	0	leaf litter	16	234	normal	0
702	0	leaf litter	16	234	red unken	0
703	0	white	16	235	normal	0
704	0	white	16	235	red unken	0
705	0	white	16	235	green unken	0
706	0	leaf litter	16	236	normal	0
707	0	leaf litter	16	236	red unken	0
708	0	leaf litter	16	236	green unken	0
709	0	white	16	237	red unken	0
710	0	white	16	237	green unken	0
711	0	white	16	237	green unken	0
712	0	leaf litter	16	238	normal	0
713	0	leaf litter	16	238	red unken	0
714	0	leaf litter	16	238	green unken	0
715	0	white	16	239	red unken	0
716	0	white	16	239	normal	0
717	0	white	16	239	green unken	0
718	0	leaf litter	16	240	red unken	0
719	0	leaf litter	16	240	normal	0
720	0	leaf litter	16	240	green unken	0
721	0	white	17	241	green unken	0
722	0	white	17	241	normal	0
723	0	white	17	241	red unken	0
724	0	leaf litter	17	242	normal	0
725	0	leaf litter	17	242	green unken	0
726	0	leaf litter	17	242	red unken	0
727	0	white	17	243	green unken	0
728	0	white	17	243	normal	0
729	0	white	17	243	red unken	0
730	0	leaf litter	17	244	normal	0
731	0	leaf litter	17	244	green unken	0
732	0	leaf litter	17	244	red unken	0
733	0	white	17	245	green unken	0
734	0	white	17	245	red unken	0
735	0	white	17	245	normal	0
736	0	leaf litter	17	246	red unken	0
737	0	leaf litter	17	246	normal	0
738	0	leaf litter	17	246	green unken	0
739	0	white	17	247	normal	0
740	0	white	17	247	red unken	0
741	0	white	17	247	green unken	0
742	0	leaf litter	17	248	red unken	0
743	0	leaf litter	17	248	normal	0
744	0	leaf litter	17	248	green unken	0
745	0	white	17	249	normal	0
746	0	white	17	249	red unken	0
747	0	white	17	249	green unken	0
748	0	leaf litter	17	250	normal	0
749	0	leaf litter	17	250	green unken	0
750	1	leaf litter	17	250	red unken	0
751	0	white	17	251	green unken	0
752	0	white	17	251	red unken	0
753	0	white	17	251	normal	0
754	0	leaf litter	17	252	red unken	0
755	0	leaf litter	17	252	normal	0
756	0	leaf litter	17	252	green unken	0
757	0	white	17	253	red unken	0
758	0	white	17	253	green unken	0
759	0	white	17	253	normal	0
760	0	leaf litter	17	254	normal	0
761	0	leaf litter	17	254	green unken	0
762	0	leaf litter	17	254	red unken	0
763	0	white	17	255	normal	0
764	1	white	17	255	red unken	0
765	0	white	17	255	green unken	0
766	0	leaf litter	18	256	red unken	0
767	0	leaf litter	18	256	green unken	0
768	0	leaf litter	18	256	normal	0
769	0	white	18	257	red unken	0
770	0	white	18	257	green unken	0
771	0	white	18	257	normal	0
772	0	leaf litter	18	258	green unken	0
773	0	leaf litter	18	258	normal	0
774	0	leaf litter	18	258	red unken	0
775	0	white	18	259	red unken	0
776	0	white	18	259	green unken	0
777	0	white	18	259	normal	0
778	0	leaf litter	18	260	green unken	0
779	0	leaf litter	18	260	red unken	0
780	0	leaf litter	18	260	normal	0
781	0	white	18	261	normal	0
782	0	white	18	261	red unken	0
783	0	white	18	261	green unken	0
784	0	leaf litter	18	262	green unken	0
785	0	leaf litter	18	262	normal	0
786	0	leaf litter	18	262	red unken	0
787	0	white	18	263	normal	0
788	0	white	18	263	red unken	0
789	0	white	18	263	green unken	0
790	0	leaf litter	18	264	red unken	0
791	0	leaf litter	18	264	normal	0
792	0	leaf litter	18	264	green unken	0
793	0	white	18	265	normal	0
794	0	white	18	265	green unken	0
795	0	white	18	265	red unken	0
796	0	leaf litter	18	266	normal	0
797	0	leaf litter	18	266	red unken	0
798	0	leaf litter	18	266	green unken	0
799	0	white	18	267	normal	0
800	0	white	18	267	red unken	0
801	0	white	18	267	green unken	0
802	0	leaf litter	18	268	green unken	0
803	0	leaf litter	18	268	red unken	0
804	0	leaf litter	18	268	normal	0
805	0	white	18	269	normal	0
806	0	white	18	269	red unken	0
807	0	white	18	269	green unken	0
808	0	leaf litter	18	270	red unken	0
809	0	leaf litter	18	270	green unken	0
810	0	leaf litter	18	270	normal	0
